# Supplementary material for: TogoID: an exploratory ID converter to bridge biological datasets
Source: Bioinformatics. 2022 Jul 8;38(17):4194–9. doi: 10.1093/bioinformatics/btac491 (PMC9438948; doi:10.1093/bioinformatics/btac491)
Supplement: btac491_Supplementary_Data [file btac491_supplementary_data.zip]

Archive with 3 entries (2 files):
- btac491_Supplementary_Data/
- btac491_Supplementary_Data/Supplementary Tables.xlsx
- btac491_Supplementary_Data/TogoID_Original_SuppFig1.png
