# Supplementary material for: TogoID: an exploratory ID converter to bridge biological datasets
Source: Bioinformatics. 2022 Jul 8;38(17):4194–9. doi: 10.1093/bioinformatics/btac491 (PMC9438948; doi:10.1093/bioinformatics/btac491)
Supplement: btac491_Supplementary_Data [file btac491_supplementary_data.zip › btac491_Supplementary_Data/Supplementary Tables.xlsx]

## Sheet: Supplementary Table 1
Title	Description	URL	Identifiers	PMID	MeSH 1	MeSH 2	MeSH 3	MeSH 4	MeSH 5	MeSH 6	MeSH 7
ADMETlab 2.0	Prediction of ADMET (absorption, distribution, metabolism, excretion, toxicity)	https://admetmesh.scbdd.com/	SMILES	33893803	*Pharmacokinetics	*Software
Amino Acid Interactions (INTAA) v2.0	Computation of energetics and conservation in biomolecular 3D structures	https://bioinfo.uochb.cas.cz/INTAA/	PDB	34019656	Amino Acids/*chemistry	*Protein Conformation	Proteins/*chemistry	*Software
AnnotSV & knotAnnotSV	Annotation and interpretation of human structural variants	https://www.lbgi.fr/AnnotSV/	-	34023905	*Genomic Structural Variation	*Software
antiSMASH 6.0	Detection and characterisation of biosynthetic gene clusters in bacteria and fungi	https://antismash.secondarymetabolites.org/	GenBank, RefSeq	33978755	Biological Products/*metabolism	*Genome, Microbial	*Software
Arena3Dweb	3D visualisation of multilayered networks	http://bib.fleming.gr/Arena3D	-	33885790	*Algorithms	*Data Visualization	*Internet	*Protein Interaction Maps	*Software
Aviator	Monitoring the availability of web services	https://www.ccb.uni-saarland.de/aviator	-	34038559	*Computer Graphics	*Software
b2bTools	Predictions for protein biophysical features and their conservation	https://bio2byte.be/b2btools/	-	34057475	Proteins/*chemistry	*Sequence Alignment	Sequence Analysis, Protein/*methods	*Software
BENZ WS	Four-level Enzyme Commission (EC) number annotation	https://benzdb.biocomp.unibo.it/	-	33963861	Enzymes/*chemistry	Molecular Sequence Annotation/*methods	Sequence Analysis, Protein/*methods	*Software
BRIO	RNA sequence and structure motif scan	http://brio.bio.uniroma2.it/	-	34038531	RNA/*chemistry/metabolism	RNA-Binding Proteins/*metabolism	*Software
catRAPID omics v2.0	Prediction of protein–RNA interactions	http://service.tartaglialab.com/page/catrapid_omics2_group	-	34086933	RNA/chemistry/*metabolism	RNA-Binding Proteins/chemistry/*metabolism	*Software
CeLaVi	Cell lineage visualisation	http://www.celavi.pro/	-	33956141	*Cell Lineage	*Software
CheckMyBlob	Recognition and validation of ligands	https://checkmyblob.bioreproducibility.org/	PDB	33905501	*Ligands	*Software
CNVxplorer	Clinical interpretation of CNVs in rare disease patients	http://cnvxplorer.com/	-	34019647	*DNA Copy Number Variations	Rare Diseases/diagnosis/*genetics	*Software
CoffeeProt	Enrichment analysis for genetic data	http://www.coffeeprot.com/	dbSNP, Gene symbol, UniProt, Ensembl gene	33978718	Gene Expression Profiling/*methods	Proteomics/*methods	*Software
CPA	Consensus pathway analysis	http://cpa.tinnguyen-lab.com/	(†)	34037798	*Gene Expression	*Software
CRISPRloci	Annotation of CRISPR-Cas systems	http://rna.informatik.uni-freiburg.de/trunk/CRISPRloci	-	34133710	*CRISPR-Cas Systems	*Clustered Regularly Interspaced Short Palindromic Repeats	*Molecular Sequence Annotation	*Software
DeepFun	Prediction of the effect of non-coding variants	https://bioinfo.uth.edu/deepfun/	dbSNP	34048560	*Genetic Variation	*Software
DeepGOWeb	Protein function prediction on the semantic web	https://deepgo.cbrc.kaust.edu.sa/	-	34019664	Proteins/chemistry/genetics/*physiology	Sequence Analysis, Protein/*methods	*Software
DeepRefiner	Protein structure refinement	http://watson.cse.eng.auburn.edu/DeepRefiner/	-	33999209	*Protein Conformation	*Software
DGLinker	Knowledge-graph prediction of disease-gene associations	https://dglinker.rosalind.kcl.ac.uk/	Phenotype name, Gene symbol	34125897	Disease/*genetics	*Software
DoChaP	Comparison of protein domains between isoforms	https://dochap.bgu.ac.il/	Gene symbol, Gene synonym, NCBI gene, RefSeq transcript, RefSeq protein, Ensembl gene, Ensembl transcript, Ensembl protein	33988713	*Alternative Splicing	*Exons	*Protein Domains	*Software
DomainViz	Consensus domain distributions across groups of proteins	https://uhrigprotools.biology.ualberta.ca/domainviz	-	34023887	*Protein Domains	*Software
DrugComb	Drug sensitivity data repository	https://drugcomb.org/	Compound common name	34060634	*Algorithms	*Databases, Factual	*Drug Evaluation, Preclinical	*Drug Therapy, Combination	*Internet
EDGAR3.0	Comparative genomics and phylogenomics for microbial genomes	http://edgar3.computational.bio/	-	33988716	*Genome, Microbial	Genomics/*methods	*Phylogeny	*Software
eSkip-Finder	Design of antisense oligonucleotides for exon skipping	https://eskip-finder.org/	-	34104972	*Databases, Nucleic Acid	*Exons	*Machine Learning	Oligonucleotides, Antisense/*chemistry	*Software
Estimage	Computation of methylation age	http://estimage.iac.rm.cnr.it/	Illumina probe set	34038548	*DNA Methylation	*Software
eVITTA	Transcriptome analysis	https://tau.cmmt.ubc.ca/eVITTA/	Gene symbol, Affymetrix probe set, Affymetrix probe set, Affymetrix probe set, DBASS3, DBASS5, NCBI gene, Illumina probe set, OMIM gene, OMIM Morbid, WikiGene	34019643	*Data Visualization	*Databases, Genetic	Gene Expression Profiling/*methods	*Internet	Transcriptome/*genetics
Expasy	The Swiss Bioinformatics Resource Portal	https://www.expasy.org/	-	33849055	*Computational Biology	*Databases, Factual	*Software
G2PDeep	Deep-learning framework for phenotype prediction and discovery of genomic markers	http://g2pdeep.org/	-	34037802	*Genetic Markers	*Phenotype	*Software
GalaxyHeteromer	Protein heterodimer structure prediction	http://galaxy.seoklab.org/cgi-bin/submit.cgi?type=HETEROMER	-	34048578	*Molecular Docking Simulation	*Protein Multimerization	*Software
GEPIA2021	Gene expression analysis	http://gepia2021.cancer-pku.cn/	Gene symbol, Ensembl gene, NCBI gene	34050758	*Software
GPCRsignal	G protein-coupled receptors and their effector proteins	https://gpcrsignal.biomodellab.eu/	PDB	34060630	Receptors, G-Protein-Coupled/*chemistry/genetics/metabolism	*Signal Transduction	*Software
Graphery	Tutorials for biological network algorithms	https://graphery.reedcompbio.org/	-	34037782	*Algorithms	*Models, Biological	*Software
gutSMASH	Identification of primary metabolic gene clusters from the gut microbiota	https://gutsmash.bioinformatics.nl/	GenBank	34019648	Gastrointestinal Microbiome/*genetics	*Genome, Bacterial	*Software
iNetModels 2.0	Visualisation and database of multi-omics data	https://inetmodels.com/	Gene symbol, Compound common name	33849075	*Databases, Factual	*Gastrointestinal Microbiome	*Metabolomics	*Metagenomics	Mouth/*microbiology	*Proteomics
InterEvDock3	Protein docking	http://bioserv.rpbs.univ-paris-diderot.fr/services/InterEvDock3/	PDB	33978743	*Molecular Docking Simulation	*Protein Conformation	*Software
IPC 2.0	Prediction of isoelectric point and pKa dissociation constants	http://www.ipc2-isoelectric-point.org/	-	33905510	*Isoelectric Point	Peptides/*chemistry	Proteins/*chemistry	*Software
iTOL v5	Phylogenetic tree display and annotation	https://itol.embl.de/	-	33885785	*Phylogeny	*Software
IUPred3*	Prediction of intrinsically unstructured proteins	https://iupred3.elte.hu/	UniProt	34048569	Intrinsically Disordered Proteins/*chemistry/genetics	*Software
KEA3	Kinase enrichment analysis	https://maayanlab.cloud/kea3	Gene symbol	34019655	Protein Kinases/*metabolism	*Software
KOBAS-i	Exploration of biological functions in gene set enrichment analysis	http://kobas.cbi.pku.edu.cn	Gene symbol, Ensembl gene, NCBI gene, UniProt	34086934	*Genes	*Software
LigAdvisor	Drug design	https://ligadvisor.unimore.it/	PDB, DrugBank, SMILES, UniProt, NCT	34023895	*Drug Design	*Software
LipidSig	Lipidomics	http://chenglab.cmu.edu.tw/lipidsig/	-	34048582	Lipidomics/*methods	*Software
LipidSuite	Lipidomics differential and enrichment analysis	http://suite.lipidr.org/	-	33950258	Lipidomics/*methods	*Software/standards
LitSuggest	Literature recommendation and curation	https://www.ncbi.nlm.nih.gov/research/litsuggest	PubMed	33950204	*Publications	*Software
LZerD	Pairwise and multiple protein-protein docking	https://lzerd.kiharalab.org/	PDB	33963854	Molecular Docking Simulation/*methods	Multiprotein Complexes/*chemistry	*Software
Mechnetor	Exploration of the functional context of genetic variants	http://mechnetor.russelllab.org/	UniProt, UniProt mnemonic, Gene symbol	34076240	*Genetic Variation	*Protein Interaction Mapping	*Software
Mergeomics 2.0	Multi-omics and disease networks	http://mergeomics.research.idre.ucla.edu/	dbSNP, Gene symbol, NCBI gene, Ensembl gene	34048577	Disease/*genetics	*Software
MetaboAnalyst 5.0	Metabolomics data analysis and interpretation	https://www.metaboanalyst.ca/	HMDB, KEGG compound, PubChem, ChEBI, METLIN, NCBI gene, Gene symbol, UniProt	34019663	Mass Spectrometry/*methods	Metabolomics/*methods	*Software
miRMaster 2.0	Multi-species non-coding RNA sequencing analysis	https://www.ccb.uni-saarland.de/mirmaster2	-	33872372	RNA, Small Untranslated/*chemistry/metabolism	Sequence Analysis, RNA/*methods
miRTargetLink2	miRNA target gene and target pathway networks	https://www.ccb.uni-saarland.de/mirtargetlink2	miRNA name, Gene symbol	34009375	*Gene Expression Regulation	MicroRNAs/*metabolism	*Software
mmCSM-PPI	Effects of multiple point mutations on protein-protein interactions	http://biosig.unimelb.edu.au/mmcsm_ppi	PDB	33893812	*Mutation, Missense	*Point Mutation	Protein Interaction Mapping/*methods	*Software
ModFOLD8	Quality estimates for 3D protein models	https://www.reading.ac.uk/bioinf/ModFOLD/	-	33963867	*Computers	*Models, Molecular	*Neural Networks, Computer	*Protein Conformation	*Protein Folding	Proteins/*chemistry	*Software
Mol* Viewer	3D visualisation and analysis of large biomolecular structures	https://molstar.org/	PDB, UniProt, PubChem, PDB-Dev, ModelArchive	33956157	Macromolecular Substances/*chemistry	*Models, Molecular	*Software
MTR3D	MTR3D: Identification of regions under purifying selection in protein 3D structures	http://biosig.unimelb.edu.au/mtr3d/	Ensembl transcript, UniProt, PDB, Gene symbol, RefSeq RNA	34050760	*Mutation, Missense	Protein Structure, Tertiary/*genetics	*Software
MutationTaster2021	Prediction of the disease-causing potential of DNA variants	https://www.genecascade.org/MutationTaster2021/	Gene symbol, NCBI gene, Ensembl gene, Ensembl transcript	33893808	Disease/*genetics	*Mutation	*Software
MyCLADE	Multi-source domain annotation	http://www.lcqb.upmc.fr/myclade	Pfam domian, Pfam clan	34023906	*Molecular Sequence Annotation	*Protein Domains	*Software
ncFANs v2.0	Functional annotation of noncoding RNAs	http://ncfans.gene.ac/	Ensembl gene, Gene symbol	34050762	RNA, Untranslated/*metabolism	*Software
NetGO 2.0	Protein function prediction	http://issubmission.sjtu.edu.cn/ng2/	-	34038555	Proteins/classification/metabolism/*physiology	*Software
OmicsAnalyst	Analysis of multi-omics data	https://www.omicsanalyst.ca/	NCBI gene, Ensembl gene, Ensembl transcript, UniProt, Gene symbol, KEGG compound, PubChem, HMDB, Compound common name, miRBase	34019646	*Metabolomics	*Proteomics	*Software
OpenAnnotate	Annotation of chromatin accessibility of genomic regions	http://health.tsinghua.edu.cn/openannotate/	-	33999180	Chromatin/*metabolism	Genomics/*methods	Molecular Sequence Annotation/*methods	*Software
OxDNA.org	DNA and RNA nanostructures	https://oxdna.org/	-	34009383	DNA/*chemistry	*Molecular Dynamics Simulation	Nanostructures/*chemistry	RNA/*chemistry	*Software
PE-Designer & PE-Analyzer	CRISPR prime editing	http://www.rgenome.net/pe-designer/ and http://www.rgenome.net/pe-analyzer/	-	33939828	*CRISPR-Cas Systems	Gene Editing/*methods	*Software
pegIT	Prime editing	https://pegit.giehmlab.dk/	Ensembl gene, Gene symbol	34060619	Gene Editing/*methods	*Software
PERCEPTRON	Proteoform identification pipeline	https://perceptron.lums.edu.pk/	-	33999207	Proteomics/*methods	*Software
pLannotate	Engineered plasmid annotation	http://plannotate.barricklab.org/	-	34019636	*Molecular Sequence Annotation	Plasmids/*chemistry	*Software
PlantDeepSEA	Prediction of the regulatory effects of genomic variants in plants	http://plantdeepsea.ncpgr.cn/	-	34037796	*Genetic Variation	*Genome, Plant	*Regulatory Sequences, Nucleic Acid	*Software
PLIP2021	Protein–ligand interaction profiler	https://plip-tool.biotec.tu-dresden.de/	PDB	33950214	DNA/*chemistry	RNA/*chemistry	RNA-Binding Proteins/*chemistry	*Software
PredictProtein	Prediction of protein structure and function	https://predictprotein.org/	-	33999203	*Protein Conformation	*Software
Preselector.uni-jena.de	Identification of restriction enzymes for preselection reactions	https://preselector.uni-jena.de/	-	34037777	Cloning, Molecular/*methods	*DNA Restriction Enzymes	*Software
ProLint	Lipid–protein interactions	http://www.prolint.ca/	-	34038536	Lipids/*chemistry	Membrane Proteins/*chemistry	*Molecular Dynamics Simulation	*Software
ProteinLens	Analysis of allosteric signalling on atomistic graphs of biomolecules	http://www.proteinlens.io/	PDB	33978752	Proteins/*chemistry	*Software
ProteinTools	Protein structure analysis toolkit	https://proteintools.uni-bayreuth.de/	PDB	34019657	*Protein Conformation	Proteins/*chemistry	*Software
Proteo3Dnet	Analysis of mass spectrometry interactomics experiments	http://bioserv.rpbs.univ-paris-diderot.fr/services/Proteo3Dnet/	UniProt, UniProt mnemonic	33963857	*Protein Conformation	Protein Interaction Mapping/*methods	*Software
ProteoSign v2	Statistical analysis of differential proteomics	http://bioinformatics.med.uoc.gr/ProteoSign	-	33963869	Proteomics/*methods	*Software
ProteoVision	Visualization of ribosomal proteins	http://proteovision.chemistry.gatech.edu/	PDB	33999189	Ribosomal Proteins/*chemistry	*Software
ReFOLD3	Refinement of 3D protein models	https://www.reading.ac.uk/bioinf/ReFOLD/	-	34009387	*Computers	*Internet	*Models, Molecular	*Protein Conformation	*Protein Folding	Proteins/*chemistry	*Software
RunBioSimulations	Platform for computational modelling frameworks, algorithms, formats	https://run.biosimulations.org/	-	34019658	*Computer Simulation	*Models, Biological	*Software
snpXplorer	Annotation and exploration of human SNPs	https://snpxplorer.net/	dbSNP, Gene symbol	34048563	*Molecular Sequence Annotation	*Polymorphism, Single Nucleotide	*Software
SynLeGG	Analysis of multi-omics data for discovery of cancer ‘achilles heels'	http://www.overton-lab.uk/synlegg	Gene symbol	33997893	*Genes, Neoplasm	Neoplasms/*genetics	*Software	*Synthetic Lethal Mutations
The COVID-19 Data Portal	COVID-19 data repository	https://www.covid19dataportal.org/	-	34048576	*Biomedical Research	*COVID-19/epidemiology/genetics/virology	*Databases, Factual	*Datasets as Topic	*Information Dissemination	*Open Access Publishing	*SARS-CoV-2/chemistry/genetics/metabolism/ultrastructure
The Dockstore	Platform for sharing computational protocols	https://dockstore.org/	-	33978761	Computational Biology/education/*methods	*Information Dissemination	*Internet	*Software	*Workflow
Thunor	Analysis of dose-response datasets	http://www.thunor.net/	-	34038546	Cell Proliferation/*drug effects	High-Throughput Screening Assays/*methods	*Software
TIMEOR	Uncovering temporal regulatory mechanisms from multi-omics data	https://timeor.brown.edu/	-	34125906	*Gene Expression Regulation	*Gene Regulatory Networks	*RNA-Seq	*Software
TISIGNER.com	Improving recombinant protein production	https://tisigner.com/	-	33744969	Recombinant Proteins/*biosynthesis/chemistry/genetics	*Software
Trips-Viz	Ribosome profiling	https://trips.ucc.ie/	Ensembl transcript, RefSeq RNA, Gene symbol, WormBase, SGD, PomBase	33950201	*Protein Biosynthesis	*Ribosomes/metabolism	Sequence Analysis, RNA/*methods	*Software
Vaxign2	Vaccine design software	http://www.violinet.org/vaxign2	UniProt, NCBI protein, RefSeq protein, NCBI gene	34009334	*Drug Design	*Internet	*Machine Learning	*Software	*Vaccines/chemistry/immunology	Vaccinology/*methods
VirtualTaste	Prediction of organoleptic properties of chemical compounds	http://virtualtaste.charite.de/VirtualTaste/	Compound common name, SMILES	33905509	*Software	*Taste
Voronoia 4-ever	Calculation of internal packing densities in macromolecules	https://proteinformatics.uni-leipzig.de/voronoia/	PDB	34107038	*Protein Conformation	*Software

## Sheet: Supplementary Table 2
Category	Datasets
Analysis	sra_analysis
Disease	doid, hp, meddra, medgen, mesh, mondo, nando, omim_phenotype, orphanet
Domain	interpro, pfam
Experiment	sra_experiment
Function	ec, go
Interaction	intact
Literature	pubmed
Molecule/Compound	chebi, chembl_compound, drugbank, hmdb, inchi_key, pubchem_compound, pubchem_substance
Molecule/Glycan	glytoucan
Ortholog	homologene, oma_group
Pathway	reactome_pathway, wikipathways
Probe	affy_probeset
Project	bioproject, sra_project
Reaction	reactome_reaction, rhea
Sample	biosample, sra_sample
Sequence,Molecule/Protein	chembl_target, ensembl_protein, oma_protein, refseq_protein, uniprot, uniprot_mnemonic
Sequence/Gene	ccds, ensembl_gene, hgnc, hgnc_symbol, insdc, lrg, mbgd_gene, mgi, ncbigene, omim_gene, refseq_genomic, rgd
Sequence/Transcript	ensembl_transcript, mirbase, refseq_rna
SequenceRun	sra_run
Structure	pdb
Submission	sra_accession
Synonym	hgnc_symbol, uniprot_mnemonic
Organism	mbgd_organism, taxonomy
Variant	clinvar, dbsnp, togovar

## Sheet: Supplementary Table 3
Source	Property	Description	Target	Number of ID pairs
Compound	tio:TIO_000001	is nearly equivalent to	Compound	8237610
Compound	tio:TIO_000001	is nearly equivalent to	Glycan	63534
Disease	tio:TIO_000001	is nearly equivalent to	Disease	266600
Domain	tio:TIO_000001	is nearly equivalent to	Domain	37250
Gene	tio:TIO_000001	is nearly equivalent to	Gene	24620976
Protein	tio:TIO_000001	is nearly equivalent to	Protein	92243598
Reaction	tio:TIO_000001	is nearly equivalent to	Function	14366
Reaction	tio:TIO_000001	is nearly equivalent to	Reaction	1828
Transcript	tio:TIO_000001	is nearly equivalent to	Transcript	20359148
Compound	tio:TIO_000002	is equivalent to	Compound	933378
Organism	tio:TIO_000002	is equivalent to	Organism	12636
Project	tio:TIO_000002	is equivalent to	Project	674012
Protein	tio:TIO_000002	is equivalent to	Protein	159914464
Sample	tio:TIO_000002	is equivalent to	Sample	36320470
Variant	tio:TIO_000003	variant has corresponding variant	Variant	133754422
Domain	tio:TIO_000004	has GO annotation	Function	35046
Gene	tio:TIO_000004	has GO annotation	Function	1819701
Protein	tio:TIO_000004	has GO annotation	Function	411577239
Structure	tio:TIO_000004	has GO annotation	Function	1000000
Transcript	tio:TIO_000004	has GO annotation	Function	52748677
Pathway	tio:TIO_000005	has GO biological process	Function	10899
Reaction	tio:TIO_000005	has GO biological process	Function	2838
Protein	tio:TIO_000006	has GO cellular component	Function	12425
Domain	tio:TIO_000007	is GO annotation of	Function	35046
Gene	tio:TIO_000007	is GO annotation of	Function	1819701
Protein	tio:TIO_000007	is GO annotation of	Function	411577239
Structure	tio:TIO_000007	is GO annotation of	Function	1000000
Transcript	tio:TIO_000007	is GO annotation of	Function	52748677
Pathway	tio:TIO_000008	is GO biological process of	Function	10899
Reaction	tio:TIO_000008	is GO biological process of	Function	2838
Protein	tio:TIO_000009	is GO cellular component of	Function	12425
Compound	tio:TIO_000010	has related disease	Disease	45164
Disease	tio:TIO_000010	has related disease	Gene	6964
Glycan	tio:TIO_000010	has related disease	Disease	248
Pathway	tio:TIO_000010	has related disease	Disease	810
Protein	tio:TIO_000010	has related disease	Disease	14431
Variant	tio:TIO_000010	has related disease	Disease	1711989
Compound	tio:TIO_000011	disease is related with	Disease	45164
Disease	tio:TIO_000011	disease is related with	Gene	6964
Glycan	tio:TIO_000011	disease is related with	Disease	248
Pathway	tio:TIO_000011	disease is related with	Disease	810
Protein	tio:TIO_000011	disease is related with	Disease	14431
Variant	tio:TIO_000011	disease is related with	Disease	1711989
Compound	tio:TIO_000012	molecule interacts with molecule	Protein	6174886
Domain	tio:TIO_000013	protein has protein domain	Protein	657435104
Protein	tio:TIO_000013	protein has protein domain	Domain	221835892
Structure	tio:TIO_000013	protein has protein domain	Domain	1040650
Domain	tio:TIO_000014	structure has protein domain	Structure	1147944
Domain	tio:TIO_000015	protein domain is in protein	Protein	657435104
Protein	tio:TIO_000015	protein domain is in protein	Domain	221835892
Structure	tio:TIO_000015	protein domain is in protein	Domain	1040650
Domain	tio:TIO_000016	protein domain is in structure	Structure	1147944
Gene	tio:TIO_000017	sequence is orthologous to sequence	Gene	79346
Ortholog	tio:TIO_000018	orthologous group has member sequence	Gene	275237
Protein	tio:TIO_000018	orthologous group has member sequence	Ortholog	10765283
Ortholog	tio:TIO_000019	sequence is member of orthologous group	Gene	275237
Protein	tio:TIO_000019	sequence is member of orthologous group	Ortholog	10765283
Compound	tio:TIO_000020	compound is represented as InChIKey	Compound	112420193
Compound	tio:TIO_000021	InChIKey represents compound	Compound	112420193
Gene	tio:TIO_000022	has synonym	Gene	42910
Protein	tio:TIO_000022	has synonym	Protein	230895644
Gene	tio:TIO_000023	is synonym of	Gene	42910
Protein	tio:TIO_000023	is synonym of	Protein	230895644
Gene	tio:TIO_000024	protein is product of gene	Protein	207589754
Protein	tio:TIO_000024	protein is product of gene	Gene	291961386
Gene	tio:TIO_000025	gene has protein as product	Protein	207589754
Protein	tio:TIO_000025	gene has protein as product	Gene	291961386
Protein	tio:TIO_000026	protein has 3D structure	Structure	320508
Structure	tio:TIO_000026	protein has 3D structure	Protein	300747
Protein	tio:TIO_000027	is 3D structure of protein	Structure	320508
Structure	tio:TIO_000027	is 3D structure of protein	Protein	300747
Gene	tio:TIO_000028	sequence has EC number	Function	1947
Protein	tio:TIO_000028	sequence has EC number	Function	36273662
Gene	tio:TIO_000029	is EC number of sequence	Function	1947
Protein	tio:TIO_000029	is EC number of sequence	Function	36273662
Gene	tio:TIO_000030	gene or transcript is target of probe	Probe	53067
Probe	tio:TIO_000030	gene or transcript is target of probe	Gene	19063
Transcript	tio:TIO_000030	gene or transcript is target of probe	Probe	207101
Gene	tio:TIO_000031	probe detects gene or transcript	Probe	53067
Probe	tio:TIO_000031	probe detects gene or transcript	Gene	19063
Transcript	tio:TIO_000031	probe detects gene or transcript	Probe	207101
Compound	tio:TIO_000032	has reference	Literature	1433069
Domain	tio:TIO_000032	has reference	Literature	107771
Gene	tio:TIO_000032	has reference	Literature	32616
Transcript	tio:TIO_000032	has reference	Literature	4441632
Variant	tio:TIO_000032	has reference	Literature	692119
Compound	tio:TIO_000033	is reference of	Literature	1433069
Domain	tio:TIO_000033	is reference of	Literature	107771
Gene	tio:TIO_000033	is reference of	Literature	32616
Transcript	tio:TIO_000033	is reference of	Literature	4441632
Variant	tio:TIO_000033	is reference of	Literature	692119
Gene	tio:TIO_000034	transcript is transcribed from gene	Transcript	66520990
Transcript	tio:TIO_000034	transcript is transcribed from gene	Gene	39509359
Gene	tio:TIO_000035	gene is transcribed to transcript	Transcript	66520990
Transcript	tio:TIO_000035	gene is transcribed to transcript	Gene	39509359
Protein	tio:TIO_000036	transcript is translated to protein	Transcript	21727113
Transcript	tio:TIO_000036	transcript is translated to protein	Protein	34476869
Protein	tio:TIO_000037	protein is translated from transcript	Transcript	21727113
Transcript	tio:TIO_000037	protein is translated from transcript	Protein	34476869
Submission	tio:TIO_000038	submission includes analysis	Analysis	249249
Submission	tio:TIO_000039	submission includes experiment	Experiment	21674729
Experiment	tio:TIO_000040	project performs experiment	Project	36973311
Submission	tio:TIO_000041	submission includes project	Project	763338
Submission	tio:TIO_000042	submission includes sample	Sample	38380941
Experiment	tio:TIO_000043	experiment captures sample	Sample	37276057
SequenceRun	tio:TIO_000044	sequence run is produced from sample	Sample	40040209
Submission	tio:TIO_000045	submission includes sequence run	SequenceRun	25740902
SequenceRun	tio:TIO_000046	project produces sequence run	Project	39723638
SequenceRun	tio:TIO_000047	experiment produces sequence run	Experiment	20042758
Submission	tio:TIO_000048	analysis belongs to submission	Analysis	249249
Submission	tio:TIO_000049	experiment belongs to submission	Experiment	21674729
Experiment	tio:TIO_000050	experiment belongs to project	Project	36973311
Submission	tio:TIO_000051	project belongs to submission	Project	763338
Submission	tio:TIO_000052	sample belongs to submission	Sample	38380941
Experiment	tio:TIO_000053	sample is captured to perform experiment	Sample	37276057
SequenceRun	tio:TIO_000054	sample is captured to produce sequence run	Sample	40040209
Submission	tio:TIO_000055	sequence run belongs to submission	SequenceRun	25740902
SequenceRun	tio:TIO_000056	sequence run belongs to project	Project	39723638
SequenceRun	tio:TIO_000057	sequence run is produced in experiment	Experiment	20042758
Variant	tio:TIO_000058	variant has clinical significance	Variant	513908
Variant	tio:TIO_000059	is clinical significance of	Variant	513908
Glycan	tio:TIO_000060	glycan is attached to protein	Protein	31629
Glycan	tio:TIO_000061	protein is modified with glycan	Protein	31629
Protein	tio:TIO_000062	variant is located in sequence	Variant	64561
Transcript	tio:TIO_000062	variant is located in sequence	Variant	226617584
Variant	tio:TIO_000062	variant is located in sequence	Gene	193208005
Variant	tio:TIO_000062	variant is located in sequence	Transcript	460624149
Protein	tio:TIO_000063	sequence has variant	Variant	64561
Transcript	tio:TIO_000063	sequence has variant	Variant	226617584
Variant	tio:TIO_000063	sequence has variant	Gene	193208005
Variant	tio:TIO_000063	sequence has variant	Transcript	460624149
Gene	tio:TIO_000064	is gene of organism	Organism	37670244
Transcript	tio:TIO_000064	is gene of organism	Organism	39057797
Gene	tio:TIO_000065	organism has gene	Organism	37670244
Transcript	tio:TIO_000065	organism has gene	Organism	39057797
Pathway	tio:TIO_000068	pathway has participant molecule	Compound	10452
Pathway	tio:TIO_000068	pathway has participant molecule	Protein	31846
Protein	tio:TIO_000068	pathway has participant molecule	Pathway	282906
Pathway	tio:TIO_000069	molecule participates in pathway	Compound	10452
Pathway	tio:TIO_000069	molecule participates in pathway	Protein	31846
Protein	tio:TIO_000069	molecule participates in pathway	Pathway	282906
Pathway	tio:TIO_000070	pathway has participant reaction	Reaction	364970
Pathway	tio:TIO_000071	reaction participates in pathway	Reaction	364970
Domain	tio:TIO_000072	pathway has protein domain	Pathway	410491
Domain	tio:TIO_000073	protein domain participates in pathway	Pathway	410491
Protein	tio:TIO_000074	molecule participates in interaction	Interaction	232763
Protein	tio:TIO_000075	interaction has participant molecule	Interaction	232763
Reaction	tio:TIO_000076	molecule participates in reaction	Compound	360805
Reaction	tio:TIO_000076	molecule participates in reaction	Protein	631677
Reaction	tio:TIO_000077	reaction has participant molecule	Compound	360805
Reaction	tio:TIO_000077	reaction has participant molecule	Protein	631677

## Sheet: Supplementary Table 4
ID conversion services	API for bulk conversion	Multi-step conversions	ID relation biological semantics	Accept ID pair addition request	Update frequency or last updated	Version	URL
TogoID	✓	✓	✓	✓	Every 2 weeks	Ver. 1.1	https://togoid.dbcls.jp/
Entrez E-utilities	✓	-	-	-	Daily	-	https://www.ncbi.nlm.nih.gov/books/NBK25501/
UniProt ID mapping	-	-	-	-	Every 2 months	2022_01	https://www.uniprot.org/uploadlists/
bioDBnet	✓	-	-	✓	Daily	2.1	https://biodbnet-abcc.ncifcrf.gov/db/db2db.php
LinkDB	✓ (REST & SPARQL)	✓ (SPARQL)	-	-	Daily	KEGG release 102	https://www.genome.jp/linkdb/
Hyperlink Management System	✓	-	-	-	2016	-	http://biodb.jp/ (Service unavailable as of 5-17-2022)
PIR	-	-	-	-	2022	-	https://proteininformationresource.org/pirwww/search/idmapping.shtml
Ensembl BioMart	✓	-	-	-	Quarterly	Ensembl 106	https://www.ensembl.org/biomart/martview
DAVID	✓	-	-	-	Quarterly	2021 Update	https://david.ncifcrf.gov/conversion.jsp
g:Profiler	✓	-	-	-	Quarterly	Feb 15 2022	https://biit.cs.ut.ee/gprofiler/convert
Synergizer	✓	-	-	-	2018	-	http://llama.mshri.on.ca/synergizer/translate/
Bio2RDF	✓ (SPARQL)	✓ (SPARQL)	-	-	2014	Ver. 3	https://download.bio2rdf.org/files/release/3/release.html
HGNC BioMart	✓	-	-	-	2019?	-	https://biomart.genenames.org/

## Sheet: Supplementary Table 5
	Categories of supported datasets
ID conversion services	Gene	Protein	Transcript	Function	Ortholog	Structure	Synonym	Disease	Pathway	Compound	Domain	Organism	Reaction	Literature	Variant	Probe	Interaction	Experiment	Analysis	Project	Sample	SequenceRun	Submission	Glycan
TogoID	✓	✓	✓	✓	✓	✓	✓	✓	✓	✓	✓	✓	✓	✓	✓	✓	✓	✓	✓	✓	✓	✓	✓	✓
Entrez E-utilities	✓	✓	✓	✓	✓			✓		✓		✓		✓	✓			✓	✓	✓	✓	✓	✓
UniProt ID mapping	✓	✓	✓		✓	✓	✓	✓	✓	✓	✓		✓				✓
bioDBnet	✓	✓	✓	✓	✓	✓	✓	✓	✓	✓	✓	✓	✓	✓	✓	✓
LinkDB	✓	✓	✓	✓	✓	✓		✓	✓	✓	✓	✓	✓	✓	✓									✓
Hyperlink Management System	✓	✓	✓	✓	✓	✓	✓	✓	✓	✓		✓		✓	✓
PIR	✓	✓	✓	✓	✓	✓		✓	✓			✓	✓	✓
Ensembl BioMart	✓	✓	✓	✓	✓	✓	✓		✓	✓	✓		✓		✓	✓
DAVID	✓	✓	✓				✓									✓
g:Profiler	✓	✓	✓	✓	✓	✓	✓				✓		✓		✓	✓	✓
Synergizer	✓	✓	✓			✓	✓		✓		✓	✓				✓	✓
Bio2RDF	✓	✓		✓	✓	✓	✓	✓	✓	✓	✓	✓	✓	✓	✓		✓	✓
HGNC BioMart	✓	✓		✓			✓	✓						✓
